# Supplementary material for: Estimation of polymorphisms in the drug-metabolizing enzyme, cytochrome P450 2C19 gene in six major ethnicities of Pakistan
Source: Bioengineered. 2021 Jul 24;12(1):4442–51. doi: 10.1080/21655979.2021.1955809 (PMC8806689; doi:10.1080/21655979.2021.1955809)
Supplement: Supplemental Material [file KBIE_A_1955809_SM9794.zip]

Archive with 3 entries (2 files):
- suppl/
- suppl/Supplementary table 1clean.docx
- suppl/Supplementary table 2clean.docx
